# Supplementary material for: Wild worm embryogenesis harbors ubiquitous polygenic modifier variation
Source: eLife. 2015 Aug 22;4:e09178. doi: 10.7554/eLife.09178 (PMC4569889; doi:10.7554/eLife.09178)
Supplement: Figure 3—source data 1. — It provides counts of dead embryos (emb) or hatched larvae (larv) on individual agarose-media plates seeded with bacteria expressing dsRNA for the target genes. In the data file, the strain QG611 has the N2 genetic background. DOI: http://dx.doi.org/10.7554/eLife.09178.008 [file elife-09178-fig3-data1.txt]

gene	strain	emb	larv
lsy-22	QG611	23	99
lsy-22	QG611	89	47
lsy-22	QG611	39	141
lsy-22	QG611	32	120
lsy-22	QG611	30	90
lsy-22	EG4348	152	19
lsy-22	EG4348	110	43
lsy-22	EG4348	85	40
lsy-22	EG4348	78	47
lsy-22	EG4348	172	17
lsy-22	QG1438	36	85
lsy-22	QG1438	74	60
lsy-22	QG1438	59	78
lsy-22	QG1438	23	109
lsy-22	QG1438	19	57
pkc-3	QG611	177	0
pkc-3	QG611	149	0
pkc-3	QG611	212	2
pkc-3	QG611	150	0
pkc-3	QG611	92	0
pkc-3	EG4348	51	93
pkc-3	EG4348	75	48
pkc-3	EG4348	83	126
pkc-3	EG4348	99	61
pkc-3	EG4348	21	84
pkc-3	QG1438	148	23
pkc-3	QG1438	180	13
pkc-3	QG1438	209	23
pkc-3	QG1438	189	36
